# Supplementary material for: Pesticide safety training to promote sustainable practices among French tree fruit and fresh vegetable farmers: A pre-post intervention survey
Source: PLoS One. 2025 Jul 18;20(7):e0328161. doi: 10.1371/journal.pone.0328161 (PMC12273946; doi:10.1371/journal.pone.0328161)
Supplement: S1 Table — (XLSX) [file pone.0328161.s001.xlsx]

## Sheet: Fruit producers
Rank	Sex	Age (years)	Experience in pesticide use (years)	Position within the farm	Type of certification	Decision-making	Preparation	Application	Equipment cleaning	Type of agricultural system	Cooperative membership	Management commitment_pre	Communication_pre	Rules and best practices_pre	Knowledge_pre	Safety compliance_pre	Safety participation_pre	Teamwork climate_pre	Global score_pre	Management commitment_post	Communication_post	Rules and best practices_post	Knowledge_post	Safety compliance_post	Safety participation_post	Teamwork climate_post	Global score_post
1	Male	<40	<5	Apprentice/student	Initial	Yes	No	No	No	Conventional	No	24	11	10	10	9	5	10	79	30	15	10	14	14	5	10	98
2	Female	40-49	<5	Farm manager	Initial	Yes	No	No	No	Organic	No	25	10	10	11	13	5	6	80	30	15	10	15	15	5	10	100
3	Male	40-49	10-14	Farm manager	Renewal	Yes	Yes	Yes	Yes	Conventional	No	30	15	10	15	15	5	10	100	30	15	10	15	15	5	10	100
4	Female	40-49	<5	Apprentice/student	Initial	Yes	No	No	Yes	Conventional	No	20	9	8	7	8	3	4	59	25	12	9	12	9	3	4	74
5	Male	<40	<5	Apprentice/student	Initial	No	No	No	Yes	Organic	No	21	9	7	11	11	4	8	71	22	11	10	13	13	3	6	78
6	Male	40-49	<5	Farm worker	Initial	Yes	No	No	No	Organic	No	27	13	9	12	12	4	8	85	30	15	10	14	15	5	10	99
7	Male	<40	<5	Apprentice/student	Initial	Yes	No	No	No	Organic	Yes	24	7	9	14	15	5	9	83	24	15	10	15	15	5	10	94
8	Male	<40	<5	Farm worker	Initial	Yes	Yes	Yes	Yes	Organic	No	27	13	9	12	12	4	6	83	26	14	10	15	12	3	7	87
9	Female	50-59	<5	Apprentice/student	Initial	No	No	No	Yes	Organic	No	25	12	10	15	15	5	10	92	30	15	10	15	15	5	10	100
10	Male	40-49	<5	Apprentice/student	Initial	No	No	No	Yes	Organic	No	28	13	10	14	13	5	6	89	30	15	10	15	15	5	6	96
11	Male	40-49	<5	Apprentice/student	Initial	Yes	No	No	No	Organic	No	24	7	10	7	7	3	10	68	30	15	10	15	15	5	10	100
12	Male	40-49	<5	Farm manager	Initial	Yes	Yes	No	Yes	Organic	No	26	8	9	8	6	4	6	67	26	12	9	11	12	4	6	80
13	Male	<40	<5	Apprentice/student	Initial	Yes	Yes	Yes	Yes	Organic	No	30	14	10	11	14	5	7	91	28	15	10	13	15	5	10	96
14	Male	40-49	10-14	Farm worker	Initial	Yes	Yes	Yes	Yes	Conventional	No	21	10	8	10	12	4	6	71	25	12	9	12	12	4	8	82
15	Female	50-59	<5	Apprentice/student	Initial	Yes	No	No	No	Organic	No	24	10	9	11	9	3	6	72	27	14	9	13	11	4	6	84
16	Female	40-49	<5	Farm manager	Initial	Yes	No	No	No	Organic	No	30	15	10	15	15	5	10	100	30	15	10	15	15	5	10	100
17	Female	40-49	<5	Apprentice/student	Initial	Yes	Yes	Yes	Yes	Organic	Yes	18	9	8	15	13	4	6	73	24	13	10	15	15	5	8	90
18	Female	40-49	<5	Apprentice/student	Initial	No	No	Yes	No	Integrated	No	25	11	9	11	12	5	6	79	28	15	10	15	14	5	8	95
19	Female	40-49	≥15	Farm worker	Initial	Yes	Yes	No	Yes	Integrated	No	25	12	10	14	14	4	10	89	26	12	10	14	14	4	8	88
20	Male	50-59	<5	Apprentice/student	Initial	Yes	No	No	No	Organic	No	25	8	8	11	11	3	6	72	26	12	8	13	12	4	6	81
21	Male	<40	<5	Apprentice/student	Initial	Yes	Yes	Yes	Yes	Organic	No	25	12	8	12	12	4	8	81	24	12	8	12	12	4	8	80
22	Male	40-49	<5	Farm worker	Initial	No	No	Yes	No	Integrated	No	14	10	6	11	10	4	6	61	16	12	7	11	11	3	9	69
23	Male	40-49	<5	Farm worker	Initial	No	No	Yes	No	Integrated	No	25	13	8	11	13	4	8	82	25	13	10	13	14	4	6	85
24	Male	<40	10-14	Farm worker	Initial	Yes	Yes	Yes	Yes	Conventional	Yes	28	13	10	15	14	5	10	95	30	15	10	15	15	5	10	100
25	Male	50-59	≥15	Farm worker	Initial	No	No	Yes	Yes	Integrated	No	25	9	9	15	15	4	10	87	30	15	10	15	15	5	10	100
26	Female	<40	<5	Apprentice/student	Initial	No	Yes	No	No	Integrated	No	30	11	10	9	6	2	9	77	30	15	10	15	15	5	4	94
27	Male	<40	<5	Farm manager	Initial	Yes	Yes	Yes	Yes	Organic	No	30	11	8	12	12	4	8	85	30	15	10	15	15	5	10	100
28	Male	<40	<5	Farm manager	Initial	Yes	Yes	Yes	Yes	Integrated	No	29	12	9	13	15	5	10	93	30	15	10	15	15	5	10	100
29	Male	<40	<5	Farm worker	Initial	No	Yes	Yes	Yes	Conventional	No	30	15	10	15	15	5	8	98	30	15	10	15	15	5	10	100
30	Male	<40	<5	Farm worker	Initial	No	No	Yes	No	Organic	No	27	15	10	12	15	5	10	94	30	15	10	11	15	5	10	96
31	Male	<40	≥15	Farm worker	Renewal	No	Yes	Yes	Yes	Organic	No	30	15	10	15	15	5	9	99	30	15	10	15	15	5	10	100
32	Male	50-59	<5	Farm worker	Initial	No	No	Yes	No	Conventional	No	26	9	8	11	10	5	9	78	30	15	10	15	15	5	8	98
33	Male	<40	5-9	Farm worker	Initial	No	Yes	Yes	Yes	Integrated	No	28	14	9	14	13	5	9	92	28	14	10	15	14	5	8	94
34	Female	<40	<5	Apprentice/student	Initial	Yes	No	No	No	Organic	No	30	15	10	15	15	5	10	100	30	15	10	15	15	5	10	100
35	Female	<40	<5	Apprentice/student	Initial	Yes	Yes	Yes	Yes	Organic	No	22	10	10	13	10	4	6	75	22	15	10	15	14	5	5	86
36	Female	<40	<5	Farm manager	Initial	Yes	Yes	Yes	Yes	Integrated	No	29	15	10	13	14	5	10	96	30	15	10	15	15	5	10	100
37	Male	<40	<5	Farm manager	Initial	Yes	Yes	Yes	Yes	Integrated	No	29	15	10	13	14	5	10	96	30	15	10	15	15	5	10	100
38	Female	<40	<5	Farm worker	Initial	No	No	No	Yes	Conventional	Yes	14	12	8	12	8	4	6	64	18	12	9	12	8	4	4	67
39	Male	<40	<5	Farm manager	Initial	Yes	No	No	No	Conventional	No	30	14	10	14	15	4	10	97	30	15	10	15	15	5	10	100
40	Male	<40	<5	Farm manager	Initial	Yes	Yes	Yes	Yes	Organic	No	10	7	10	11	12	5	2	57	15	12	10	15	13	5	4	74
41	Female	<40	<5	Farm manager	Renewal	Yes	No	No	No	Organic	No	30	14	10	15	15	5	9	98	30	15	10	15	15	5	9	99
42	Male	<40	<5	Farm manager	Initial	Yes	No	No	No	Organic	No	26	8	8	9	12	4	6	73	28	15	10	15	15	5	10	98
43	Male	<40	<5	Farm manager	Initial	Yes	Yes	Yes	Yes	Conventional	Yes	25	12	9	10	7	3	8	74	27	14	9	14	12	5	10	91
44	Male	<40	<5	Farm manager	Initial	Yes	Yes	Yes	Yes	Integrated	No	28	13	10	15	14	5	9	94	30	15	10	15	15	5	10	100
45	Female	<40	<5	Apprentice/student	Initial	Yes	Yes	No	Yes	Integrated	No	26	11	10	13	11	3	6	80	30	15	10	15	15	5	10	100
46	Female	40-49	<5	Apprentice/student	Initial	Yes	No	No	No	Organic	No	30	15	10	15	15	5	10	100	30	15	10	15	15	5	10	100
47	Female	<40	<5	Farm manager	Initial	Yes	No	No	No	Organic	No	21	9	8	13	9	3	10	73	24	12	8	12	12	4	8	80
48	Male	<40	<5	Farm worker	Initial	Yes	Yes	Yes	Yes	Organic	No	22	10	10	10	11	4	8	75	26	12	8	12	12	4	7	81
49	Female	<40	<5	Farm worker	Initial	Yes	No	No	No	Integrated	No	25	12	9	13	12	4	8	83	30	15	10	15	15	5	10	100
50	Female	<40	<5	Farm worker	Initial	Yes	No	No	No	Integrated	No	25	14	9	12	13	5	9	87	30	15	10	15	15	5	10	100
51	Female	40-49	≥15	Farm worker	Initial	Yes	No	No	No	Integrated	No	24	9	7	12	12	4	8	76	28	15	10	15	15	5	10	98
52	Male	<40	<5	Farm worker	Initial	No	Yes	Yes	Yes	Integrated	Yes	30	15	10	15	15	5	10	100	30	15	10	15	15	5	10	100
53	Male	<40	5-9	Farm worker	Renewal	Yes	No	No	No	Conventional	Yes	30	15	10	15	15	5	10	100	30	15	10	15	15	5	10	100
54	Female	<40	5-9	Farm worker	Renewal	Yes	No	No	No	Conventional	Yes	24	12	8	12	12	4	8	80	24	12	8	12	12	4	8	80
55	Male	<40	<5	Farm manager	Initial	Yes	No	No	No	Organic	No	27	11	10	14	12	4	8	86	30	15	10	14	15	5	10	99
56	Male	<40	<5	Farm manager	Initial	Yes	Yes	Yes	Yes	Integrated	No	30	15	10	15	15	5	10	100	30	15	10	15	15	5	10	100
57	Male	<40	<5	Farm manager	Initial	Yes	Yes	Yes	Yes	Integrated	No	26	14	10	15	15	5	8	93	30	15	10	15	15	5	10	100
58	Male	40-49	<5	Apprentice/student	Initial	Yes	Yes	Yes	Yes	Organic	Yes	28	15	10	15	15	5	10	98	30	15	10	15	14	5	7	96
59	Female	<40	<5	Farm manager	Initial	Yes	Yes	Yes	Yes	Integrated	No	26	15	10	15	15	5	10	96	29	13	10	15	15	5	10	97
60	Male	<40	<5	Farm worker	Initial	Yes	Yes	Yes	Yes	Conventional	No	30	15	10	14	15	5	7	96	26	12	9	11	12	5	6	81
61	Female	≥60	<5	Farm manager	Initial	Yes	Yes	Yes	Yes	Organic	No	25	11	10	12	12	5	8	83	29	14	10	15	15	5	10	98
62	Female	<40	<5	Farm manager	Initial	Yes	Yes	Yes	Yes	Integrated	Yes	25	12	8	12	12	4	8	81	30	15	10	15	15	5	10	100
63	Male	<40	<5	Farm worker	Initial	No	No	No	Yes	Integrated	Yes	30	15	10	15	15	5	7	97	30	15	10	11	13	5	7	91
64	Female	≥60	≥15	Apprentice/student	Renewal	No	Yes	Yes	Yes	Integrated	Yes	29	14	10	14	15	5	8	95	30	15	10	15	15	5	10	100
65	Male	<40	5-9	Farm worker	Initial	No	Yes	Yes	No	Conventional	No	28	13	10	14	15	5	10	95	30	15	10	15	15	5	10	100
66	Male	<40	10-14	Farm worker	Initial	No	Yes	Yes	Yes	Conventional	No	28	13	10	14	15	5	10	95	30	15	10	15	15	5	10	100
67	Male	<40	<5	Apprentice/student	Initial	Yes	Yes	Yes	Yes	Organic	No	26	9	10	11	15	3	6	80	30	15	10	15	15	5	10	100
68	Female	<40	<5	Apprentice/student	Initial	Yes	No	No	No	Organic	Yes	24	14	10	15	10	4	6	83	26	15	10	15	12	5	8	91
69	Female	<40	≥15	Apprentice/student	Renewal	Yes	Yes	Yes	Yes	Integrated	No	30	14	10	13	13	5	9	94	29	15	10	15	15	5	8	97
70	Male	≥60	≥15	Apprentice/student	Initial	No	Yes	Yes	Yes	Integrated	No	29	14	9	13	14	4	10	93	30	15	10	15	15	5	10	100
71	Male	≥60	<5	Farm worker	Initial	Yes	Yes	Yes	Yes	Integrated	No	23	8	9	10	12	4	6	72	30	15	10	15	15	5	10	100
72	Male	50-59	<5	Farm manager	Initial	Yes	Yes	Yes	Yes	Conventional	No	28	13	10	11	9	3	6	80	30	15	10	15	15	5	10	100
73	Male	50-59	<5	Farm manager	Initial	No	No	No	No	Integrated	No	29	9	10	12	14	5	8	87	30	15	10	15	15	5	10	100
74	Male	50-59	<5	Apprentice/student	Initial	Yes	Yes	Yes	Yes	Conventional	No	25	14	10	13	15	5	8	90	30	15	10	15	15	5	10	100
75	Female	40-49	5-9	Farm manager	Initial	Yes	Yes	Yes	Yes	Organic	No	18	8	9	13	12	4	6	70	27	15	9	15	14	5	5	90
76	Male	≥60	<5	Farm manager	Initial	Yes	Yes	Yes	Yes	Organic	No	21	3	9	10	12	4	4	63	30	15	10	15	13	5	8	96
77	Male	<40	5-9	Farm worker	Renewal	No	Yes	No	Yes	Conventional	No	26	13	8	14	15	5	9	90	26	15	9	14	13	5	8	90
78	Male	<40	<5	Apprentice/student	Renewal	Yes	No	No	No	Organic	No	23	8	8	10	9	3	6	67	21	10	7	9	9	3	6	65
79	Male	40-49	10-14	Farm manager	Renewal	Yes	Yes	Yes	Yes	Organic	No	24	12	9	13	11	4	8	81	30	15	10	15	15	5	10	100
80	Male	≥60	5-9	Farm manager	Renewal	Yes	No	No	No	Integrated	No	28	14	10	15	14	5	10	96	29	14	9	14	14	5	10	95
81	Male	50-59	≥15	Farm manager	Renewal	Yes	Yes	Yes	Yes	Integrated	No	27	12	9	13	12	5	8	86	28	14	9	13	12	4	8	88
82	Male	40-49	≥15	Farm manager	Renewal	Yes	Yes	Yes	Yes	Conventional	Yes	21	11	8	10	11	4	5	70	22	12	8	10	12	4	7	75
83	Female	40-49	≥15	Farm manager	Renewal	Yes	Yes	Yes	Yes	Integrated	No	23	13	9	13	14	5	7	84	29	15	10	15	14	5	8	96
84	Male	<40	<5	Farm manager	Initial	Yes	Yes	Yes	Yes	Organic	No	28	12	10	15	15	5	10	95	24	12	8	12	12	4	8	80
85	Male	40-49	<5	Farm manager	Initial	Yes	Yes	Yes	Yes	Organic	No	22	15	10	15	15	5	8	90	30	15	10	15	15	5	10	100
86	Male	<40	<5	Farm worker	Initial	No	No	No	No	Organic	No	28	13	10	11	9	3	10	84	30	15	10	15	15	5	10	100
87	Male	<40	<5	Farm manager	Initial	Yes	Yes	Yes	Yes	Organic	No	24	10	10	11	11	4	6	76	23	15	10	15	14	4	6	87
88	Male	40-49	<5	Farm manager	Initial	Yes	Yes	Yes	Yes	Conventional	No	30	12	10	13	13	4	8	90	30	15	10	15	15	5	10	100
89	Male	50-59	<5	Farm manager	Initial	Yes	Yes	Yes	Yes	Conventional	No	28	11	9	9	8	5	7	77	27	15	10	14	13	5	4	88
90	Male	≥60	≥15	Farm manager	Renewal	Yes	No	No	No	Conventional	No	24	12	8	13	13	4	10	84	26	12	9	13	13	5	8	86
91	Female	≥60	≥15	Apprentice/student	Renewal	No	Yes	No	No	Integrated	No	30	15	9	13	14	5	10	96	30	15	9	12	12	4	8	90
92	Female	≥60	≥15	Farm manager	Renewal	No	No	No	No	Conventional	No	22	11	8	12	10	4	8	75	28	13	9	14	13	5	10	92
93	Male	40-49	≥15	Farm manager	Renewal	Yes	Yes	Yes	Yes	Integrated	Yes	20	8	6	8	6	5	4	57	23	12	7	9	7	4	6	68
94	Female	40-49	10-14	Farm manager	Renewal	Yes	No	No	No	Organic	Yes	30	11	10	13	13	5	10	92	30	15	10	15	15	5	10	100
95	Male	40-49	≥15	Farm worker	Renewal	No	Yes	Yes	Yes	Organic	Yes	25	12	8	12	12	4	8	81	24	12	8	12	12	4	7	79
96	Male	<40	≥15	Farm manager	Renewal	Yes	Yes	Yes	Yes	Organic	Yes	28	10	10	12	4	2	6	72	28	10	9	14	9	4	8	82
97	Male	50-59	≥15	Farm manager	Renewal	Yes	Yes	Yes	Yes	Integrated	No	23	8	8	9	12	4	6	70	25	13	8	13	12	4	6	81
98	Male	50-59	<5	Apprentice/student	Initial	Yes	No	No	Yes	Organic	No	22	8	9	11	10	4	6	70	28	15	10	15	15	5	6	94
99	Male	40-49	≥15	Farm manager	Renewal	Yes	Yes	Yes	Yes	Organic	No	27	13	9	12	15	4	6	86	30	15	10	15	15	5	10	100
100	Male	<40	≥15	Farm manager	Renewal	Yes	Yes	Yes	Yes	Conventional	No	25	12	8	12	12	4	8	81	30	15	10	15	15	5	10	100
101	Male	50-59	≥15	Apprentice/student	Renewal	Yes	Yes	Yes	Yes	Conventional	No	20	7	8	13	13	5	8	74	25	12	9	15	15	5	10	91
102	Male	<40	<5	Farm manager	Initial	Yes	Yes	Yes	Yes	Organic	Yes	27	9	9	12	15	5	10	87	30	15	10	15	15	5	10	100
103	Male	50-59	≥15	Farm worker	Renewal	No	Yes	Yes	Yes	Conventional	No	18	9	8	9	9	4	8	65	26	13	8	13	13	5	9	87
104	Male	≥60	≥15	Farm worker	Renewal	No	Yes	Yes	Yes	Conventional	No	20	13	9	12	11	4	7	76	26	13	8	13	12	4	6	82
105	Male	40-49	≥15	Farm manager	Initial	Yes	Yes	Yes	Yes	Integrated	No	24	14	10	15	15	5	10	93	30	15	10	12	15	5	10	97
106	Male	40-49	≥15	Farm manager	Renewal	Yes	Yes	Yes	Yes	Conventional	Yes	25	14	9	12	12	4	8	84	24	12	8	14	11	4	8	81
107	Male	40-49	≥15	Farm manager	Renewal	Yes	Yes	Yes	Yes	Integrated	Yes	19	7	9	12	11	4	6	68	25	12	9	14	12	4	8	84
108	Male	40-49	≥15	Farm manager	Renewal	Yes	Yes	Yes	Yes	Integrated	Yes	24	12	8	12	14	4	8	82	24	12	8	12	12	4	8	80
109	Male	≥60	≥15	Farm manager	Renewal	Yes	Yes	Yes	Yes	Integrated	No	25	12	8	13	14	4	8	84	27	13	9	14	13	4	8	88
110	Male	50-59	5-9	Farm manager	Renewal	Yes	Yes	Yes	Yes	Conventional	No	24	10	8	12	6	2	8	70	24	12	8	11	10	4	8	77
111	Male	50-59	≥15	Farm manager	Renewal	Yes	Yes	Yes	Yes	Conventional	No	17	7	7	9	3	1	6	50	24	12	8	12	12	4	8	80
112	Male	40-49	≥15	Farm manager	Renewal	Yes	Yes	Yes	Yes	Conventional	No	29	15	10	11	15	4	10	94	30	15	10	15	15	5	10	100
113	Male	<40	≥15	Farm manager	Initial	Yes	Yes	Yes	Yes	Integrated	No	26	13	9	13	14	4	6	85	26	15	10	14	14	4	7	90
114	Male	40-49	≥15	Farm manager	Initial	Yes	Yes	Yes	Yes	Conventional	Yes	22	11	9	11	11	4	6	74	24	13	9	15	15	5	9	90
115	Male	≥60	10-14	Farm manager	Renewal	Yes	No	No	No	Organic	No	25	10	8	12	11	3	6	75	25	11	8	13	12	5	8	82
116	Male	≥60	5-9	Apprentice/student	Renewal	Yes	Yes	Yes	Yes	Integrated	No	30	15	10	15	15	5	10	100	30	15	10	15	15	5	10	100
117	Male	<40	5-9	Farm manager	Renewal	Yes	Yes	Yes	Yes	Conventional	No	27	12	9	14	13	4	6	85	29	15	9	14	15	4	6	92
118	Male	<40	5-9	Farm manager	Renewal	Yes	Yes	Yes	Yes	Conventional	No	26	12	8	13	12	4	8	83	25	12	9	12	12	4	8	82
119	Male	≥60	5-9	Farm manager	Renewal	Yes	Yes	Yes	Yes	Organic	No	25	12	8	12	12	4	8	81	30	15	10	15	15	5	10	100
120	Male	<40	≥15	Farm manager	Renewal	Yes	Yes	Yes	Yes	Conventional	No	30	13	10	15	15	5	10	98	23	15	10	15	15	5	10	93
121	Male	≥60	≥15	Apprentice/student	Renewal	Yes	Yes	Yes	Yes	Organic	Yes	24	11	9	13	12	3	8	80	25	14	8	13	12	5	8	85
122	Male	<40	≥15	Farm manager	Renewal	Yes	Yes	Yes	Yes	Integrated	No	20	12	8	13	13	4	4	74	24	12	9	12	13	4	6	80
123	Male	50-59	10-14	Farm manager	Renewal	Yes	Yes	Yes	Yes	Conventional	No	27	14	9	15	13	5	10	93	28	15	10	15	15	4	10	97
124	Female	<40	10-14	Farm manager	Renewal	Yes	No	No	No	Conventional	No	19	11	10	15	13	5	7	80	20	12	10	15	13	5	7	82
125	Male	50-59	≥15	Farm manager	Renewal	Yes	Yes	Yes	Yes	Integrated	No	28	9	10	15	15	5	6	88	25	15	10	15	15	5	10	95
126	Male	≥60	≥15	Farm manager	Renewal	Yes	Yes	Yes	Yes	Integrated	No	25	13	10	14	15	5	9	91	28	13	10	15	15	5	9	95
127	Female	40-49	5-9	Farm manager	Renewal	Yes	Yes	Yes	Yes	Organic	Yes	22	8	6	15	15	5	6	77	24	13	10	15	15	5	6	88
128	Male	<40	10-14	Farm manager	Initial	Yes	Yes	Yes	Yes	Integrated	No	23	10	10	12	12	4	8	79	24	12	10	13	13	4	8	84
129	Male	50-59	≥15	Apprentice/student	Initial	Yes	Yes	Yes	Yes	Conventional	No	18	6	8	8	6	3	6	55	24	12	8	13	12	4	6	79
130	Male	<40	10-14	Farm manager	Renewal	Yes	Yes	Yes	Yes	Integrated	No	26	13	10	15	14	5	10	93	29	15	10	15	15	5	10	99
131	Female	50-59	≥15	Farm manager	Renewal	Yes	Yes	Yes	Yes	Integrated	No	26	12	9	14	13	4	9	87	28	13	10	14	14	4	8	91
132	Male	≥60	≥15	Farm manager	Renewal	Yes	Yes	Yes	Yes	Conventional	Yes	22	9	8	12	15	4	6	76	23	12	9	12	12	4	7	79
133	Male	<40	<5	Farm worker	Initial	Yes	Yes	Yes	Yes	Conventional	No	24	11	10	14	12	5	10	86	30	14	10	14	15	5	10	98
134	Male	<40	<5	Farm worker	Initial	No	Yes	Yes	Yes	Conventional	Yes	29	11	10	9	13	3	10	85	30	15	10	14	15	5	10	99
135	Male	50-59	≥15	Farm manager	Renewal	Yes	Yes	Yes	Yes	Integrated	No	30	15	10	13	14	5	8	95	30	15	9	12	14	5	10	95
136	Male	<40	≥15	Farm manager	Renewal	Yes	Yes	Yes	Yes	Organic	Yes	25	12	8	12	11	4	8	80	25	12	8	12	12	4	8	81
137	Male	<40	10-14	Farm worker	Renewal	No	Yes	Yes	Yes	Organic	Yes	23	13	10	12	13	3	6	80	23	13	10	14	14	4	8	86
138	Male	50-59	<5	Farm worker	Renewal	No	Yes	Yes	Yes	Organic	No	24	12	8	12	12	4	8	80	25	13	9	13	13	4	6	83
139	Male	40-49	10-14	Farm manager	Renewal	Yes	Yes	Yes	Yes	Integrated	No	26	14	9	13	13	3	10	88	29	15	10	13	15	4	10	96
140	Male	<40	<5	Farm manager	Initial	Yes	Yes	Yes	Yes	Conventional	Yes	24	12	8	12	12	4	8	80	24	12	8	12	12	4	8	80
141	Female	50-59	≥15	Farm manager	Initial	No	No	No	No	Integrated	Yes	24	12	8	10	12	3	6	75	21	12	9	12	11	4	7	76
142	Male	<40	10-14	Farm manager	Initial	Yes	Yes	Yes	Yes	Integrated	No	23	10	8	10	12	4	8	75	23	12	8	12	12	4	8	79
143	Male	<40	<5	Farm worker	Initial	Yes	Yes	Yes	Yes	Conventional	No	28	13	10	14	15	5	10	95	30	14	10	15	15	5	10	99
144	Male	40-49	<5	Farm worker	Initial	No	No	No	Yes	Organic	No	25	10	8	28	8	4	8	91	23	11	8	12	12	3	8	77
145	Male	<40	<5	Farm manager	Initial	No	Yes	Yes	Yes	Organic	No	24	12	9	13	12	5	5	80	25	13	10	14	13	5	6	86
146	Male	<40	<5	Farm manager	Initial	Yes	Yes	Yes	Yes	Integrated	No	25	11	8	12	13	4	8	81	25	15	9	14	13	5	8	89
147	Male	<40	<5	Farm manager	Initial	Yes	Yes	Yes	Yes	Integrated	No	25	10	10	10	15	5	6	81	27	15	9	14	15	5	10	95
148	Male	<40	<5	Farm worker	Initial	No	Yes	Yes	Yes	Conventional	No	22	14	10	14	15	5	10	90	24	12	8	12	12	4	8	80
149	Male	<40	<5	Farm worker	Initial	No	No	No	No	Conventional	No	19	11	7	11	10	4	10	72	20	12	8	11	11	3	7	72
150	Female	40-49	5-9	Farm manager	Renewal	Yes	Yes	No	Yes	Organic	No	25	7	10	15	15	5	8	85	29	14	10	15	15	4	8	95
151	Male	<40	<5	Farm worker	Initial	No	No	No	No	Conventional	No	13	10	7	11	10	4	6	61	24	12	8	12	12	4	8	80
152	Male	≥60	≥15	Farm manager	Renewal	Yes	Yes	Yes	No	Conventional	No	29	15	10	15	15	5	10	99	24	12	8	12	12	4	8	80
153	Male	50-59	≥15	Farm worker	Renewal	Yes	Yes	Yes	Yes	Integrated	No	22	11	8	11	12	4	8	76	24	12	7	10	12	4	8	77
154	Male	50-59	≥15	Farm manager	Renewal	Yes	Yes	Yes	Yes	Integrated	No	20	8	8	13	11	4	8	72	24	12	8	13	12	4	8	81
155	Male	50-59	≥15	Farm manager	Renewal	Yes	Yes	Yes	Yes	Integrated	No	25	13	8	11	12	5	6	80	24	14	9	12	12	5	7	83
156	Male	<40	≥15	Farm manager	Renewal	Yes	No	No	No	Conventional	No	24	12	8	12	12	4	8	80	24	12	8	12	12	4	8	80
157	Male	40-49	5-9	Farm manager	Renewal	No	Yes	Yes	Yes	Conventional	Yes	30	15	10	15	15	5	10	100	30	15	10	15	15	5	10	100
158	Male	<40	10-14	Farm manager	Renewal	Yes	Yes	Yes	Yes	Integrated	Yes	18	7	6	9	10	4	6	60	18	9	7	11	11	4	6	66
159	Female	40-49	10-14	Farm manager	Renewal	Yes	Yes	Yes	Yes	Integrated	Yes	27	13	9	14	12	4	8	87	28	13	8	12	12	4	8	85
160	Male	40-49	≥15	Farm manager	Renewal	Yes	Yes	Yes	Yes	Organic	No	28	13	9	15	13	4	6	88	28	13	9	15	14	5	8	92
161	Male	≥60	≥15	Farm manager	Renewal	Yes	Yes	Yes	Yes	Integrated	Yes	23	12	8	12	12	4	8	79	24	12	8	12	12	4	8	80
162	Male	<40	<5	Farm manager	Initial	Yes	Yes	Yes	Yes	Conventional	No	28	11	9	13	10	5	10	86	30	15	10	15	12	4	8	94
163	Male	<40	10-14	Farm manager	Initial	Yes	Yes	Yes	Yes	Integrated	Yes	24	11	9	15	15	5	8	87	25	13	8	15	14	4	10	89
164	Male	<40	<5	Farm manager	Initial	Yes	Yes	Yes	Yes	Organic	No	24	13	10	13	14	5	6	85	26	15	10	14	12	5	6	88
165	Male	50-59	≥15	Farm worker	Renewal	No	No	Yes	Yes	Organic	No	22	12	8	12	12	4	8	78	24	12	8	12	12	4	8	80
166	Male	<40	≥15	Farm worker	Renewal	No	Yes	Yes	Yes	Conventional	No	24	12	9	8	12	4	4	73	24	12	8	10	12	4	8	78
167	Male	40-49	≥15	Farm worker	Renewal	No	Yes	No	No	Organic	No	27	13	8	13	14	5	9	89	25	12	8	12	12	4	8	81
168	Male	<40	≥15	Farm worker	Renewal	No	Yes	Yes	Yes	Organic	No	27	13	8	14	15	5	9	91	26	13	9	14	13	4	9	88
169	Male	50-59	≥15	Farm worker	Renewal	No	Yes	Yes	Yes	Organic	Yes	28	13	9	14	14	5	8	91	28	14	10	15	13	5	9	94
170	Male	40-49	≥15	Farm manager	Renewal	Yes	Yes	Yes	Yes	Conventional	No	28	13	8	13	14	4	9	89	25	12	8	12	12	4	8	81
171	Male	40-49	≥15	Farm worker	Renewal	No	Yes	No	Yes	Organic	No	28	13	8	14	14	5	8	90	24	12	8	12	12	4	9	81
172	Male	50-59	≥15	Farm worker	Renewal	Yes	Yes	Yes	Yes	Integrated	Yes	29	14	9	13	14	4	8	91	27	13	10	14	13	4	8	89
173	Male	40-49	10-14	Farm manager	Renewal	Yes	No	No	No	Integrated	Yes	25	13	10	15	15	5	10	93	22	12	10	15	15	5	10	89
174	Male	50-59	≥15	Farm manager	Renewal	Yes	Yes	Yes	Yes	Organic	No	26	13	8	13	12	5	8	85	26	14	9	13	15	4	8	89
175	Male	50-59	≥15	Farm worker	Renewal	No	Yes	Yes	Yes	Integrated	Yes	22	11	8	13	13	4	10	81	27	14	9	13	12	4	8	87
176	Male	<40	10-14	Farm worker	Renewal	No	Yes	Yes	Yes	Conventional	Yes	30	14	8	13	14	5	10	94	26	13	9	15	13	4	10	90
177	Male	40-49	≥15	Farm worker	Renewal	Yes	Yes	Yes	Yes	Integrated	Yes	30	15	9	14	14	5	10	97	30	15	10	15	15	5	10	100
178	Male	50-59	≥15	Farm worker	Renewal	Yes	Yes	Yes	Yes	Integrated	Yes	30	15	9	14	14	5	10	97	30	15	9	15	15	5	10	99
179	Female	<40	10-14	Farm manager	Renewal	Yes	Yes	Yes	Yes	Integrated	Yes	30	15	10	15	15	5	9	99	30	15	10	15	15	5	10	100
180	Male	50-59	≥15	Farm worker	Renewal	Yes	Yes	No	No	Integrated	No	27	14	10	14	14	5	9	93	27	14	9	13	15	4	9	91
181	Male	40-49	<5	Farm worker	Initial	No	No	No	No	Conventional	No	21	9	10	12	12	4	7	75	25	12	10	13	14	5	9	88
182	Male	50-59	≥15	Farm worker	Initial	Yes	Yes	Yes	Yes	Integrated	No	25	11	8	12	9	4	6	75	28	12	9	13	11	4	6	83
