# Supplementary material for: Pesticide safety training to promote sustainable practices among French tree fruit and fresh vegetable farmers: A pre-post intervention survey
Source: PLoS One. 2025 Jul 18;20(7):e0328161. doi: 10.1371/journal.pone.0328161 (PMC12273946; doi:10.1371/journal.pone.0328161)
Supplement: S2 Table — (XLSX) [file pone.0328161.s002.xlsx]

## Sheet: Vegetable producers
Rank	Sex	Age (years)	Experience in pesticide use (years)	Position within the farm	Type of certification	Decision-making	Preparation	Application	Equipment cleaning	Type of agricultural system	Cooperative membership	Management commitment_pre	Communication_pre	Rules and best practices_pre	Knowledge_pre	Safety compliance_pre	Safety participation_pre	Teamwork climate_pre	Global score_pre	Management commitment_post	Communication_post	Rules and best practices_post	Knowledge_post	Safety compliance_post	Safety participation_post	Teamwork climate_post	Global score_post
1	Male	<40	<5	Apprentice/student	Initial	Yes	No	No	No	Organic	No	30	11	10	15	15	5	10	96	30	15	10	15	15	5	10	100
2	Female	<40	<5	Apprentice/student	Initial	No	No	No	Yes	Conventional	No	22	11	10	11	9	3	7	73	26	15	10	15	14	5	10	95
3	Female	<40	<5	Apprentice/student	Initial	Yes	No	Yes	No	Integrated	Yes	28	11	10	12	12	4	8	85	30	15	10	15	15	5	10	100
4	Male	40-49	<5	Farm manager	Initial	Yes	Yes	No	Yes	Organic	No	26	8	9	8	6	4	6	67	26	12	9	11	12	4	6	80
5	Male	40-49	10-14	Farm worker	Initial	Yes	Yes	Yes	Yes	Conventional	No	21	10	8	10	12	4	6	71	25	12	9	12	12	4	8	82
6	Female	40-49	<5	Apprentice/student	Initial	No	No	Yes	No	Integrated	No	25	11	9	11	12	5	6	79	28	15	10	15	14	5	8	95
7	Female	40-49	<5	Farm worker	Initial	No	No	No	Yes	Organic	No	30	14	10	14	15	5	10	98	27	12	9	14	15	5	8	90
8	Female	40-49	<5	Apprentice/student	Initial	Yes	Yes	Yes	Yes	Organic	No	28	11	10	15	15	5	8	92	28	13	10	15	15	5	8	94
9	Female	40-49	<5	Apprentice/student	Initial	No	No	No	Yes	Conventional	No	24	12	8	12	12	4	8	80	24	12	8	12	12	4	8	80
10	Female	<40	<5	Apprentice/student	Initial	No	No	No	Yes	Integrated	No	28	12	9	14	12	4	8	87	29	15	10	15	15	5	10	99
11	Female	40-49	≥15	Farm worker	Initial	Yes	Yes	No	Yes	Integrated	No	25	12	10	14	14	4	10	89	26	12	10	14	14	4	8	88
12	Male	40-49	<5	Apprentice/student	Initial	Yes	No	No	No	Organic	No	18	7	8	11	10	3	5	62	20	11	10	15	13	3	10	82
13	Male	<40	<5	Apprentice/student	Initial	Yes	No	No	No	Organic	No	27	12	8	12	15	4	8	86	26	15	9	12	13	4	8	87
14	Male	<40	<5	Farm manager	Initial	No	Yes	Yes	No	Integrated	No	21	12	8	12	12	4	8	77	28	15	8	14	12	5	9	91
15	Female	40-49	<5	Farm manager	Initial	Yes	No	No	No	Organic	No	21	12	9	10	9	3	4	68	22	11	10	12	12	4	4	75
16	Female	40-49	<5	Apprentice/student	Initial	Yes	No	No	No	Organic	No	28	14	10	13	13	5	4	87	28	15	10	15	15	5	10	98
17	Female	40-49	<5	Farm worker	Initial	No	Yes	Yes	Yes	Integrated	No	30	10	10	11	12	4	8	85	30	15	10	14	14	5	10	98
18	Female	<40	<5	Apprentice/student	Initial	Yes	No	No	No	Organic	No	21	9	9	11	9	3	8	70	26	12	9	15	12	4	8	86
19	Male	50-59	≥15	Farm worker	Initial	No	No	Yes	Yes	Integrated	No	25	9	9	15	15	4	10	87	30	15	10	15	15	5	10	100
20	Male	50-59	≥15	Farm worker	Renewal	Yes	Yes	Yes	Yes	Conventional	No	30	14	10	15	15	5	8	97	30	15	10	15	15	5	10	100
21	Male	40-49	<5	Apprentice/student	Initial	Yes	Yes	Yes	No	Organic	No	30	9	10	13	15	5	10	92	30	13	10	15	15	5	10	98
22	Female	<40	<5	Apprentice/student	Initial	No	Yes	No	No	Integrated	No	30	11	10	9	6	2	9	77	30	15	10	15	15	5	4	94
23	Female	50-59	<5	Farm worker	Initial	Yes	No	No	No	Organic	No	26	10	10	15	15	5	10	91	27	15	10	14	15	5	10	96
24	Male	50-59	5-9	Farm manager	Initial	No	No	Yes	No	Organic	No	26	11	9	8	9	2	7	72	30	13	9	12	14	5	9	92
25	Male	<40	<5	Farm manager	Initial	Yes	Yes	Yes	Yes	Organic	No	30	11	8	12	12	4	8	85	30	15	10	15	15	5	10	100
26	Male	<40	<5	Farm manager	Initial	Yes	Yes	Yes	Yes	Integrated	No	25	12	8	10	12	4	8	79	28	14	8	12	12	4	8	86
27	Female	<40	<5	Farm worker	Initial	Yes	No	No	No	Integrated	No	30	15	10	15	15	5	10	100	30	14	10	15	15	5	10	99
28	Male	<40	<5	Farm manager	Initial	Yes	Yes	Yes	Yes	Integrated	No	29	12	9	13	15	5	10	93	30	15	10	15	15	5	10	100
29	Male	<40	<5	Farm worker	Initial	No	Yes	Yes	Yes	Conventional	No	30	15	10	15	15	5	8	98	30	15	10	15	15	5	10	100
30	Female	<40	<5	Apprentice/student	Initial	Yes	No	No	No	Organic	No	30	15	10	15	15	5	10	100	30	15	10	15	15	5	10	100
31	Female	<40	<5	Apprentice/student	Initial	Yes	Yes	Yes	Yes	Integrated	No	30	15	10	15	15	5	10	100	29	15	10	14	15	5	10	98
32	Female	<40	<5	Apprentice/student	Initial	Yes	Yes	Yes	Yes	Organic	No	22	10	10	13	10	4	6	75	22	15	10	15	14	5	5	86
33	Female	40-49	<5	Apprentice/student	Initial	Yes	Yes	Yes	Yes	Integrated	No	27	14	9	13	13	5	6	87	28	13	10	15	15	5	10	96
34	Female	<40	<5	Farm manager	Initial	Yes	Yes	Yes	Yes	Integrated	No	29	15	10	13	14	5	10	96	30	15	10	15	15	5	10	100
35	Male	<40	<5	Farm manager	Initial	Yes	Yes	Yes	Yes	Integrated	No	29	15	10	13	14	5	10	96	30	15	10	15	15	5	10	100
36	Male	50-59	≥15	Farm manager	Renewal	Yes	Yes	Yes	Yes	Integrated	No	30	15	10	15	15	5	10	100	30	15	10	15	15	5	10	100
37	Female	<40	<5	Farm manager	Initial	Yes	Yes	No	No	Organic	No	28	11	10	11	13	4	10	87	30	14	10	12	15	5	10	96
38	Female	<40	<5	Apprentice/student	Initial	Yes	No	No	No	Organic	No	24	10	10	15	15	3	6	83	24	14	9	12	12	3	6	80
39	Male	<40	<5	Apprentice/student	Initial	Yes	No	No	No	Organic	No	24	9	9	11	9	3	6	71	30	15	10	15	15	5	10	100
40	Female	<40	<5	Apprentice/student	Initial	Yes	No	No	No	Organic	No	23	11	10	7	15	5	2	73	26	13	10	12	9	3	6	79
41	Male	<40	<5	Farm manager	Initial	Yes	Yes	Yes	Yes	Organic	No	10	7	10	11	12	5	2	57	15	12	10	15	13	5	4	74
42	Female	<40	<5	Farm worker	Initial	No	No	Yes	No	Organic	No	17	10	10	10	7	4	6	64	22	14	9	15	8	4	6	78
43	Male	40-49	<5	Farm manager	Initial	Yes	Yes	Yes	No	Conventional	No	29	15	10	13	14	5	10	96	30	15	10	15	15	5	10	100
44	Female	<40	<5	Farm worker	Initial	Yes	No	No	No	Conventional	No	30	15	10	15	15	5	10	100	30	15	10	15	15	5	10	100
45	Female	<40	<5	Farm manager	Initial	Yes	No	No	No	Organic	Yes	28	10	9	13	12	4	10	86	30	15	10	15	15	5	10	100
46	Male	<40	<5	Farm manager	Initial	Yes	Yes	Yes	Yes	Integrated	No	28	13	10	15	14	5	9	94	30	15	10	15	15	5	10	100
47	Male	<40	<5	Farm worker	Initial	Yes	Yes	Yes	Yes	Integrated	Yes	25	12	9	12	12	4	8	82	30	15	10	15	15	5	10	100
48	Male	<40	<5	Farm manager	Initial	Yes	Yes	Yes	Yes	Integrated	No	24	14	10	13	13	4	10	88	30	15	10	15	15	5	10	100
49	Female	<40	<5	Apprentice/student	Initial	Yes	Yes	No	Yes	Integrated	No	26	11	10	13	11	3	6	80	30	15	10	15	15	5	10	100
50	Female	40-49	<5	Apprentice/student	Initial	Yes	No	No	No	Organic	No	30	15	10	15	15	5	10	100	30	15	10	15	15	5	10	100
51	Male	<40	<5	Farm worker	Initial	Yes	Yes	Yes	Yes	Organic	No	22	10	10	10	11	4	8	75	26	12	8	12	12	4	7	81
52	Male	<40	<5	Farm worker	Initial	No	No	No	Yes	Conventional	No	21	12	8	12	12	4	8	77	25	12	8	12	12	4	8	81
53	Female	<40	<5	Farm worker	Initial	Yes	No	No	No	Integrated	No	25	12	9	13	12	4	8	83	30	15	10	15	15	5	10	100
54	Male	<40	<5	Farm manager	Initial	Yes	No	No	Yes	Conventional	No	24	12	7	10	11	3	7	74	24	12	8	12	12	4	8	80
55	Female	<40	<5	Farm worker	Initial	Yes	No	No	No	Integrated	No	25	14	9	12	13	5	9	87	30	15	10	15	15	5	10	100
56	Female	<40	<5	Farm worker	Initial	Yes	No	No	No	Integrated	No	27	15	10	15	15	5	10	97	30	15	10	15	15	5	10	100
57	Female	40-49	≥15	Farm worker	Initial	Yes	No	No	No	Integrated	No	24	9	7	12	12	4	8	76	28	15	10	15	15	5	10	98
58	Male	40-49	<5	Farm manager	Initial	Yes	Yes	Yes	Yes	Organic	No	27	11	10	13	15	5	10	91	30	15	10	15	15	5	10	100
59	Male	50-59	≥15	Farm worker	Renewal	Yes	No	No	No	Integrated	No	29	14	9	12	12	4	8	88	24	12	8	12	12	4	8	80
60	Female	<40	5-9	Farm worker	Renewal	Yes	No	No	No	Conventional	Yes	24	12	8	12	12	4	8	80	24	12	8	12	12	4	8	80
61	Male	<40	<5	Farm manager	Initial	Yes	Yes	Yes	Yes	Integrated	No	30	15	10	15	15	5	10	100	30	15	10	15	15	5	10	100
62	Female	<40	<5	Farm manager	Initial	Yes	Yes	Yes	Yes	Integrated	No	26	15	10	15	15	5	10	96	29	13	10	15	15	5	10	97
63	Female	<40	<5	Farm manager	Initial	Yes	Yes	Yes	Yes	Integrated	No	24	11	8	12	12	4	10	81	22	11	7	12	12	4	6	74
64	Male	<40	<5	Farm worker	Initial	Yes	Yes	Yes	Yes	Conventional	No	30	15	10	14	15	5	7	96	26	12	9	11	12	5	6	81
65	Male	40-49	<5	Apprentice/student	Initial	Yes	No	No	No	Integrated	Yes	24	12	8	12	12	4	8	80	30	15	10	14	15	5	8	97
66	Female	≥60	<5	Farm manager	Initial	Yes	Yes	Yes	Yes	Organic	No	25	11	10	12	12	5	8	83	29	14	10	15	15	5	10	98
67	Male	<40	10-14	Farm worker	Initial	No	Yes	Yes	Yes	Conventional	No	28	13	10	14	15	5	10	95	30	15	10	15	15	5	10	100
68	Female	<40	≥15	Apprentice/student	Renewal	Yes	Yes	Yes	Yes	Integrated	No	30	14	10	13	13	5	9	94	29	15	10	15	15	5	8	97
69	Male	≥60	≥15	Apprentice/student	Initial	No	Yes	Yes	Yes	Integrated	No	29	14	9	13	14	4	10	93	30	15	10	15	15	5	10	100
70	Male	≥60	≥15	Farm manager	Renewal	Yes	Yes	Yes	Yes	Conventional	No	21	12	8	12	10	3	8	74	21	9	7	12	12	4	8	73
71	Male	<40	≥15	Farm worker	Renewal	No	Yes	Yes	Yes	Conventional	No	26	11	10	9	9	5	4	74	25	12	9	12	14	5	7	84
72	Male	50-59	≥15	Farm manager	Renewal	Yes	Yes	Yes	Yes	Integrated	No	28	15	10	13	14	5	10	95	30	15	10	15	15	5	10	100
73	Male	<40	10-14	Farm manager	Initial	Yes	Yes	Yes	Yes	Organic	No	20	7	9	10	7	4	5	62	27	14	9	15	12	5	9	91
74	Male	40-49	≥15	Farm manager	Initial	Yes	Yes	Yes	Yes	Integrated	No	24	11	8	12	12	4	8	79	25	11	8	12	12	4	6	78
75	Male	<40	5-9	Farm worker	Renewal	No	No	Yes	Yes	Conventional	No	28	15	10	15	13	4	8	93	27	11	8	13	12	5	8	84
76	Female	50-59	≥15	Farm manager	Renewal	Yes	Yes	Yes	Yes	Conventional	Yes	20	10	8	14	13	4	6	75	27	13	9	13	13	5	8	88
77	Male	≥60	≥15	Farm manager	Renewal	Yes	Yes	Yes	Yes	Integrated	Yes	19	12	9	14	12	4	8	78	23	12	9	13	12	4	6	79
78	Female	40-49	10-14	Farm manager	Renewal	Yes	No	No	No	Organic	No	30	15	10	15	15	5	10	100	30	15	10	15	15	5	10	100
79	Female	40-49	≥15	Farm manager	Renewal	Yes	Yes	Yes	Yes	Integrated	No	23	13	9	13	14	5	7	84	29	15	10	15	14	5	8	96
80	Male	<40	<5	Farm manager	Initial	Yes	Yes	Yes	Yes	Conventional	No	24	12	8	12	12	4	8	80	30	15	10	15	15	5	10	100
81	Male	50-59	<5	Farm manager	Initial	No	Yes	Yes	Yes	Organic	No	24	9	10	13	11	3	8	78	22	15	10	15	15	5	8	90
82	Male	<40	<5	Farm manager	Initial	Yes	Yes	Yes	Yes	Organic	No	28	12	10	15	15	5	10	95	24	12	8	12	12	4	8	80
83	Male	<40	<5	Farm worker	Initial	No	Yes	Yes	Yes	Organic	Yes	29	12	8	13	15	4	9	90	24	13	9	15	14	4	8	87
84	Female	<40	<5	Farm worker	Initial	No	No	No	No	Conventional	Yes	28	12	10	14	9	3	6	82	30	15	10	15	15	5	10	100
85	Male	<40	<5	Farm worker	Initial	No	Yes	Yes	Yes	Conventional	No	30	15	10	15	15	5	10	100	30	15	10	15	15	5	10	100
86	Female	<40	<5	Farm worker	Initial	Yes	No	No	No	Organic	No	22	6	9	13	11	4	7	72	24	13	10	14	12	3	10	86
87	Male	<40	<5	Farm manager	Initial	Yes	Yes	Yes	Yes	Organic	No	24	10	10	11	11	4	6	76	23	15	10	15	14	4	6	87
88	Male	<40	≥15	Farm manager	Renewal	Yes	Yes	Yes	Yes	Integrated	No	19	11	9	11	15	4	8	77	19	10	8	11	14	4	8	74
89	Male	≥60	≥15	Farm worker	Renewal	No	Yes	Yes	Yes	Conventional	No	27	13	9	14	13	4	8	88	28	14	10	14	14	4	10	94
90	Male	50-59	≥15	Farm manager	Renewal	Yes	Yes	Yes	Yes	Integrated	No	30	15	10	15	15	5	10	100	30	15	10	15	15	5	10	100
91	Male	40-49	≥15	Farm manager	Renewal	Yes	Yes	Yes	Yes	Integrated	No	30	15	10	15	15	5	10	100	30	15	10	15	15	5	10	100
92	Female	<40	10-14	Farm manager	Renewal	Yes	Yes	Yes	Yes	Conventional	Yes	29	14	10	15	14	5	10	97	30	15	10	15	15	5	10	100
93	Male	50-59	≥15	Farm manager	Renewal	Yes	Yes	Yes	Yes	Integrated	No	30	15	10	12	13	5	8	93	30	15	10	13	14	5	10	97
94	Male	50-59	≥15	Farm manager	Renewal	Yes	Yes	Yes	Yes	Conventional	No	27	12	10	14	14	4	8	89	27	15	10	14	15	5	10	96
95	Male	<40	<5	Apprentice/student	Initial	Yes	No	No	No	Integrated	Yes	27	13	10	11	9	3	6	79	27	15	10	13	12	4	6	87
96	Male	50-59	≥15	Farm manager	Renewal	Yes	Yes	Yes	Yes	Conventional	No	28	13	10	15	14	4	8	92	30	15	10	15	14	5	10	99
97	Male	≥60	≥15	Farm worker	Renewal	Yes	Yes	Yes	Yes	Integrated	No	25	10	9	12	10	4	8	78	27	15	10	14	13	5	9	93
98	Male	<40	10-14	Farm manager	Renewal	Yes	Yes	Yes	Yes	Conventional	Yes	26	13	9	14	12	5	6	85	30	15	10	14	15	5	8	97
99	Male	≥60	≥15	Farm worker	Renewal	Yes	Yes	Yes	Yes	Conventional	Yes	25	13	9	12	12	4	8	83	24	12	8	12	12	4	8	80
100	Male	50-59	10-14	Farm manager	Renewal	Yes	Yes	Yes	Yes	Integrated	No	18	9	8	11	15	4	9	74	15	12	7	11	15	5	6	71
101	Male	<40	10-14	Farm worker	Renewal	Yes	Yes	Yes	Yes	Organic	No	24	14	8	12	12	4	8	82	28	15	9	14	14	5	9	94
102	Male	≥60	≥15	Apprentice/student	Renewal	Yes	Yes	Yes	Yes	Conventional	No	24	12	8	12	12	4	8	80	24	12	8	12	12	4	8	80
103	Female	<40	5-9	Farm manager	Renewal	Yes	Yes	Yes	Yes	Organic	Yes	25	11	10	14	14	4	9	87	30	15	10	15	15	5	10	100
104	Male	<40	≥15	Farm manager	Renewal	Yes	Yes	Yes	Yes	Conventional	No	25	12	8	12	12	4	8	81	30	15	10	15	15	5	10	100
105	Male	<40	<5	Farm manager	Initial	Yes	Yes	Yes	Yes	Organic	Yes	27	9	9	12	15	5	10	87	30	15	10	15	15	5	10	100
106	Male	40-49	<5	Farm manager	Initial	Yes	Yes	Yes	Yes	Organic	No	30	12	10	11	12	4	8	87	25	14	9	14	13	5	8	88
107	Male	40-49	≥15	Farm manager	Initial	Yes	Yes	Yes	Yes	Integrated	No	24	14	10	15	15	5	10	93	30	15	10	12	15	5	10	97
108	Female	50-59	5-9	Farm manager	Renewal	Yes	Yes	Yes	Yes	Organic	No	16	7	10	10	11	3	4	61	22	11	10	12	10	4	4	73
109	Male	50-59	≥15	Farm manager	Renewal	Yes	Yes	Yes	Yes	Integrated	No	24	12	9	12	12	4	8	81	26	12	9	12	12	4	8	83
110	Male	<40	≥15	Farm manager	Initial	Yes	Yes	Yes	Yes	Integrated	No	26	13	9	13	14	4	6	85	26	15	10	14	14	4	7	90
111	Male	≥60	10-14	Farm manager	Renewal	Yes	No	No	No	Organic	No	25	10	8	12	11	3	6	75	25	11	8	13	12	5	8	82
112	Female	50-59	<5	Farm manager	Renewal	Yes	No	No	No	Organic	No	24	10	8	13	11	3	6	75	25	11	9	13	11	3	4	76
113	Female	50-59	≥15	Farm manager	Renewal	Yes	Yes	Yes	Yes	Organic	No	29	14	10	13	13	5	3	87	28	15	10	15	14	5	8	95
114	Male	<40	<5	Farm manager	Renewal	Yes	Yes	Yes	Yes	Conventional	No	27	12	9	14	13	4	6	85	29	15	9	14	15	4	6	92
115	Male	≥60	5-9	Farm manager	Renewal	Yes	Yes	Yes	Yes	Organic	No	25	12	8	12	12	4	8	81	30	15	10	15	15	5	10	100
116	Female	40-49	5-9	Farm manager	Renewal	No	No	No	No	Organic	No	24	12	8	12	12	4	8	80	24	12	8	12	12	4	8	80
117	Male	<40	≥15	Farm manager	Renewal	Yes	Yes	Yes	Yes	Conventional	No	30	13	10	15	15	5	10	98	23	15	10	15	15	5	10	93
118	Male	<40	≥15	Farm manager	Renewal	Yes	Yes	Yes	Yes	Integrated	No	20	12	8	13	13	4	4	74	24	12	9	12	13	4	6	80
119	Male	40-49	≥15	Farm manager	Renewal	Yes	Yes	Yes	Yes	Conventional	No	24	12	8	12	12	4	8	80	23	12	8	12	12	4	8	79
120	Female	<40	10-14	Farm manager	Renewal	Yes	No	No	No	Conventional	No	19	11	10	15	13	5	7	80	20	12	10	15	13	5	7	82
121	Male	≥60	≥15	Farm manager	Renewal	Yes	Yes	Yes	Yes	Integrated	No	25	13	10	14	15	5	9	91	28	13	10	15	15	5	9	95
122	Female	40-49	5-9	Farm manager	Renewal	Yes	Yes	Yes	Yes	Organic	Yes	22	8	6	15	15	5	6	77	24	13	10	15	15	5	6	88
123	Male	<40	10-14	Farm manager	Initial	Yes	Yes	Yes	Yes	Integrated	No	23	10	10	12	12	4	8	79	24	12	10	13	13	4	8	84
124	Male	<40	<5	Farm worker	Initial	No	Yes	No	No	Conventional	No	30	15	10	15	15	5	10	100	30	15	10	15	15	5	10	100
125	Male	<40	<5	Farm worker	Initial	No	Yes	No	No	Conventional	No	30	15	10	15	15	5	10	100	30	15	10	15	15	5	10	100
126	Female	≥60	≥15	Apprentice/student	Renewal	Yes	Yes	Yes	Yes	Integrated	Yes	25	12	7	12	11	4	6	77	27	14	9	13	13	5	8	89
127	Male	<40	10-14	Farm manager	Renewal	Yes	Yes	Yes	Yes	Integrated	No	26	13	10	15	14	5	10	93	29	15	10	15	15	5	10	99
128	Male	50-59	<5	Apprentice/student	Renewal	No	No	No	No	Organic	No	22	7	10	15	15	5	10	84	30	11	10	15	15	5	10	96
129	Male	50-59	≥15	Farm manager	Renewal	Yes	Yes	Yes	Yes	Conventional	Yes	26	15	9	11	15	5	8	89	26	10	9	12	13	4	7	81
130	Female	50-59	≥15	Farm manager	Renewal	Yes	Yes	Yes	Yes	Integrated	No	26	12	9	14	13	4	9	87	28	13	10	14	14	4	8	91
131	Male	<40	<5	Farm manager	Renewal	Yes	Yes	Yes	Yes	Organic	Yes	28	11	8	13	12	4	5	81	29	14	9	14	12	4	7	89
132	Male	40-49	≥15	Farm manager	Renewal	Yes	Yes	Yes	Yes	Integrated	Yes	28	14	10	12	12	4	8	88	24	12	10	13	12	4	8	83
133	Female	50-59	≥15	Farm manager	Renewal	Yes	No	No	No	Conventional	No	24	10	8	10	12	4	8	76	25	14	9	11	14	4	9	86
134	Male	50-59	≥15	Farm manager	Renewal	Yes	Yes	Yes	Yes	Conventional	No	28	14	10	15	14	5	10	96	29	15	10	14	14	4	9	95
135	Male	40-49	≥15	Farm manager	Renewal	Yes	Yes	Yes	Yes	Organic	No	21	11	9	12	11	3	4	71	22	12	9	14	12	4	5	78
136	Male	50-59	≥15	Farm manager	Renewal	No	Yes	Yes	Yes	Conventional	Yes	28	13	9	14	12	4	8	88	26	12	9	14	12	4	8	85
137	Male	<40	≥15	Farm manager	Renewal	Yes	Yes	Yes	Yes	Integrated	No	28	13	8	12	12	4	7	84	28	14	9	14	15	5	8	93
138	Male	<40	<5	Farm worker	Initial	No	Yes	Yes	Yes	Integrated	No	15	6	6	13	13	5	9	67	30	15	10	15	15	5	10	100
139	Male	40-49	<5	Farm worker	Initial	No	No	No	No	Conventional	No	27	12	10	14	15	5	4	87	30	15	10	15	15	5	10	100
140	Male	<40	10-14	Farm manager	Initial	Yes	Yes	Yes	Yes	Integrated	No	23	10	8	10	12	4	8	75	23	12	8	12	12	4	8	79
141	Male	<40	<5	Farm worker	Initial	Yes	Yes	Yes	Yes	Conventional	No	28	13	10	14	15	5	10	95	30	14	10	15	15	5	10	99
142	Male	<40	<5	Farm manager	Initial	Yes	Yes	Yes	Yes	Integrated	Yes	22	11	8	11	14	4	8	78	22	12	9	12	12	3	9	79
143	Female	<40	10-14	Farm manager	Initial	Yes	Yes	Yes	Yes	Organic	No	26	11	10	13	12	4	10	86	28	15	10	14	13	5	10	95
144	Male	<40	<5	Farm manager	Initial	Yes	Yes	Yes	Yes	Integrated	No	25	11	8	12	13	4	8	81	25	15	9	14	13	5	8	89
145	Male	<40	<5	Farm worker	Initial	No	Yes	Yes	Yes	Conventional	No	28	15	10	13	15	5	10	96	29	15	10	15	15	5	10	99
146	Male	<40	<5	Farm worker	Initial	Yes	Yes	Yes	Yes	Conventional	Yes	29	13	10	13	15	5	6	91	30	15	10	15	15	5	10	100
147	Male	<40	<5	Farm manager	Initial	Yes	Yes	Yes	Yes	Integrated	No	25	10	10	10	15	5	6	81	27	15	9	14	15	5	10	95
148	Male	<40	10-14	Farm manager	Initial	Yes	Yes	Yes	Yes	Conventional	No	27	12	10	14	15	3	10	91	28	15	10	14	14	4	10	95
149	Male	50-59	<5	Farm manager	Initial	No	No	No	No	Conventional	Yes	20	9	7	10	9	3	6	64	26	14	8	13	13	4	9	87
150	Male	40-49	≥15	Farm manager	Renewal	Yes	Yes	Yes	Yes	Organic	No	28	13	9	15	13	4	6	88	28	13	9	15	14	5	8	92
151	Male	≥60	≥15	Farm manager	Renewal	Yes	Yes	Yes	Yes	Integrated	Yes	23	12	8	12	12	4	8	79	24	12	8	12	12	4	8	80
152	Female	≥60	10-14	Apprentice/student	Renewal	No	No	No	No	Integrated	No	20	9	9	11	12	3	6	70	23	10	7	11	11	3	7	72
153	Male	<40	<5	Farm manager	Initial	Yes	Yes	Yes	Yes	Organic	No	24	13	10	13	14	5	6	85	26	15	10	14	12	5	6	88
154	Male	50-59	≥15	Farm worker	Renewal	No	Yes	Yes	Yes	Organic	Yes	28	13	9	14	14	5	8	91	28	14	10	15	13	5	9	94
155	Male	50-59	≥15	Farm worker	Initial	Yes	Yes	Yes	Yes	Organic	No	21	8	9	8	8	4	7	65	23	12	9	13	8	4	7	76
156	Male	50-59	≥15	Farm manager	Renewal	Yes	Yes	Yes	Yes	Conventional	Yes	26	14	10	13	12	5	8	88	30	15	10	15	15	5	10	100
157	Male	40-49	<5	Farm worker	Initial	No	No	No	No	Conventional	No	21	9	10	12	12	4	7	75	25	12	10	13	14	5	9	88
158	Female	40-49	<5	Apprentice/student	Initial	No	No	No	No	Integrated	No	26	8	6	11	9	3	6	69	28	15	10	14	15	5	10	97
159	Male	<40	5-9	Farm manager	Renewal	Yes	Yes	Yes	Yes	Organic	Yes	23	13	9	13	12	4	8	82	21	8	6	14	11	4	7	71
160	Male	≥60	≥15	Apprentice/student	Renewal	Yes	Yes	Yes	Yes	Integrated	No	28	14	10	14	15	4	10	95	29	15	10	13	15	5	10	97
161	Male	40-49	≥15	Farm manager	Renewal	Yes	Yes	Yes	Yes	Integrated	Yes	28	14	10	15	14	4	10	95	30	15	10	15	15	5	10	100
162	Male	40-49	≥15	Farm manager	Renewal	No	Yes	Yes	Yes	Conventional	No	24	13	8	12	14	4	8	83	23	10	8	12	10	3	6	72
163	Male	≥60	≥15	Farm manager	Renewal	Yes	Yes	Yes	Yes	Integrated	No	24	12	10	15	15	5	2	83	30	15	10	15	15	5	10	100
164	Female	50-59	<5	Farm manager	Initial	Yes	Yes	Yes	Yes	Integrated	Yes	26	14	10	13	15	5	8	91	30	15	10	15	15	5	10	100
